# Supplementary material for: The mitochondrial lineage U8a reveals a Paleolithic settlement in the Basque country
Source: BMC Genomics. 2006 May 23;7:124. doi: 10.1186/1471-2164-7-124 (PMC1523212; doi:10.1186/1471-2164-7-124)
Supplement: Additional File 1 — European distribution of subhaplogroup U8a/1. File González_add1.xls have data about sample and percentage of U8a/1 haplogroup in different populations from Europe and North-Africa. [file 1471-2164-7-124-S1.xls]

## Sheet: González_add1
European distribution of subhaplogroup U8a/1
References 1	Macro-regions	only HVS I	with U*	HVS I	without U*	7055 Alu I	HVII	RFLP and/or HVS II	sample	n	%	U8a haplotypes
	Northcentral Europe
85	ASHKENAZIC JEWS	78		78					78	0	0.0
6, 88, 96	CZECHS				15	1	93	109	109	0	0.0
54, 73, 74	DENMARK				33		19	52	52	0	0.0
74	NORTHCENTRAL EUROPE				125			125	125	2	1.6	146 , 146 154
4	GERMANY ALTAIAN	32		32					32	0	0.0
2, 6, 34, 96	GERMANY				32	12	167	211	211	0	0.0
73, 74	GERMANY NORTH				107			107	107	0	0.0
69	GERMANY NORTHEAST						300	300	300	0	0.0
64	GERMANY NORTHWEST						109	109	109	0	0.0
1	GERMANY RHINE						50	50	50	0	0.0
65	GERMANY SAXONY	1200		1200					1200	2	0.2	146 162 342 , 146 311 342
6, 96	POLAND				165	1		166	166	0	0.0
47	POLAND NORTH						436	436	436	2	0.5	146 342 , 179 342
	Total	1310	0	1310	477	14	1174	1665	2975	6	0.2
	Northwest Europe
33, 67	BRITISH	142		142			100	100	242	0	0.0
54, 96	ENGLAND					18	182	200	200	0	0.0
73, 74	ENGLAND CORNWALL				92			92	92	0	0.0
73, 74	ENGLAND WALES				92			92	92	0	0.0
15, 35, 54, 74, 76,
96, CEPH database	FRANCE				24	5	198	227	227	0	0.0
74	FRANCE NORTHEAST				47			47	47	0	0.0
24	FRANCE NORTHWEST		40	40	22			22	62	0	0.0
24, 96	FRANCE NORMANDY				39	27		66	66	0	0.0
6	FRENCH RHINE VALLEY JEWS				55			55	55	0	0.0
51, 96	IRELAND		200	200		1		1	201	0	0.0
74	IRELAND WEST				101			101	101	0	0.0
6, 96	NETHERLANDS				20	2		22	22	0	0.0
33	ORKNEY ISLAND	78		78					78	0	0.0
33	SCOTLAND	874		874					874	2	0.2	146 342 , 146 260 342
33	ISLE OF SKYE	48		48					48	0	0.0
33	WESTERN ISLES	181		181					181	1	0.6	146 342
	Total	1323	240	1563	492	53	480	1025	2588	3	0.1
	Alpine
61	AUSTRIA						99	99	99	1	1.0	146 342
87	FRANCE EAST						100	100	100	0	0.0
43, 73	GERMANY SOUTH	49		49			200	200	249	0	0.0
82, 91	ITALY ALPS + LADINO	66		66	20			20	86	0	0.0
6, 70, 96	SWITZERLAND	73		73	3	2		5	78	1	1.3	146 342
23	SWITZERLAND SOUTHWEST						154	154	154	0	0.0
	Total	188	0	188	23	2	553	578	766	2	0.3
	Iberian Peninsula
	BASQUE
19, 96	SPAIN BASQUE	61		61			99	99	160	4	2.5	CRS , 342 , 146 342 , 146 189 342
96	SPAIN BASQUE (GUIPUZCOA)						112	112	112	0	0.0
11, 74	SPAIN BASQUE EXCEPT GUIPUZCOA				95			95	95	0	0.0
	Total Basque	61	0	61	95	0	211	306	367	4	1.1
	Other IP
66	BALEARIC ISLANDS	189		189					189	0	0.0
19	PORTUGAL	54		54					54	0	0.0
30, 63	PORTUGAL CENTER		78	78			239	239	317	0	0.0
30, 63	PORTUGAL NORTH		83	83			187	187	270	1	0.4	209 342
30, 63	PORTUGAL SOUTH		137	137			123	123	260	0	0.0
19, 96	SPAIN	41		41		21		21	62	1	1.6	146 242 342
96	SPAIN ALMERIA					110		110	110	0	0.0
41, 96	SPAIN ANDALUSIA					387		387	387	0	0.0
68	SPAIN ANDALUSIA	49		49					49	0	0.0
19, 42, 96	SPAIN ANDALUSIA AND EXTREMADURA	15		15		29	50	79	94	2	2.1	209 342 , 196
50	SPAIN ARAGON						103	103	103	0	0.0
44, 96	SPAIN CANTABRIA					90		90	90	0	0.0
68	SPAIN CATALONIA	46		46					46	0	0.0
41, 96	SPAIN CASTILLA					59		59	59	0	0.0
30, 80, 81, 96	SPAIN GALICIA		21	21		50	71	121	142	0	0.0
41, 96	SPAIN LEON					67		67	67	0	0.0
44	SPAIN LIEBANO					82		82	82	0	0.0
41	SPAIN MARAGATOS					49		49	49	0	0.0
19, 20, 96	SPAIN NORTHEAST	15		15		19	118	137	152	1	0.7	129 316 342
44	SPAIN PASIEGOS					72		72	72	0	0.0
66, 96	SPAIN VALENCIA	42		42		110		110	152	0	0.0
	Total Iberian Peninsula	512	319	831	95	1145	1102	2342	3173	9	0.3
	Southwest Europe
24	FRANCE VAR		37	37					37	3	8.1	146 342 , 146 147 342 , 146 153 342
24	FRANCE PERIGORD-LIMOUSIN				72			72	72	0	0.0
	Total	0	37	37	72	0	0	72	109	3	2.8
	Mediterranean Central
89	FRANCE CORSICA	47		47					47	0	0.0
3, 5, 74, 96	ITALY				48	2	73	123	123	0	0.0
3, 84, 90	ITALY ABRUZZO	50		50			94	94	144	0	0.0
55	ITALY VENETO		30	30	38			38	68	0	0.0
12	ITALY BOLOGNA						100	100	100	0	0.0
3, 75	ITALY CAMPANIA+PUGLIA		38	38			74	74	112	0	0.0
3	ITALY CROATIANS						41	41	41	0	0.0
3	ITALY MOLISE						62	62	62	0	0.0
22, 29, 74	ITALY SARDINIA	244		244	46			46	290	0	0.0
15, 27, 74, 75, 93	ITALY SICILY	314	31	345	90			90	435	1	0.2	146 342
28	ITALY TUSCANY						49	49	49	0	0.0
	Total	655	99	754	222	2	493	717	1471	1	0.1
	Mediterranean East
7	ALBANIA	42		42					42	0	0.0
48	BOSNIA						144	144	144	0	0.0
3	CROATIA					61		61	61	0	0.0
86	CROATIA HVAR ISLAND				108			108	108	0	0.0
3	CROATIA KRILO					35		35	35	0	0.0
38	GREEKS						54	54	54	0	0.0
27	GREECE miscellaneus	83		83					83	0	0.0
74	GREECE NORTH		60	60					60	0	0.0
74	GREECE THESSALONIKI		65	65					65	0	0.0
48, 95	SLOVENIA						233	233	233	1	0.4	146 342
	Total	125	125	250	108	96	431	635	885	1	0.1
	Southeast Europe
14, 74, 96	BULGARIA		111	111		1	30	31	142	0	0.0
74	ROMANIA		92	92					92	0	0.0
	Total	0	203	203	0	1	30	31	234	0	0.0
	Scandinavia
32	ICELAND	56		56			338	338	394	0	0.0
54, 73, 74, 78	ICELAND				53		21	74	74	0	0.0
25, 33, 59, 62, 74	NORWAY	353	74	427	231			231	658	3	0.5	146 342 (2) , 342
37, 74, 79	SWEDEN	28		28	32			32	60	0	0.0
	Total	437	74	511	316	0	359	675	1186	3	0.3
	Northeast Europe
6, 8	BELORUSSIA		92	92	9			9	101	0	0.0
74	EUROPE NORTHEAST	163		163					163	5	3.1	146 342 (5)
6, 78, 79, 96	ESTONIA	28	20	48	1	20		21	69	1	1.4	146 284
92	ESTONIA		100	100					100	2	2.2	146 342 (2)
37, 40, 73, 78	FINLAND	184		184					184	0	0.0
52	FINLAND CENTRAL OSTROBOTHNIA		100	100					100	0	0.0
52	FINLAND KAINUU		104	104					104	0	0.0
52	FINLAND NORTHERN OSTROBOTHNIA		99	99					99	3	3.0	093 146 342 (3)
78	FINLAND KARELIAN	83		83					83	1	1.2	146
52	FINLAND NORTHERN SAVO				100			100	100	0	0.0
78	FINNS VOLGA	34		34					34	0	0.0
36	LITHUANIA AUKSTAICIAI EAST				30			30	30	0	0.0
36	LITHUANIA AUKSTAICIAI SOUTH		30	30					30	1	3.3	146 162 186 189 342
36	LITHUANIA AUKSTAICIAI WEST		30	30					30	0	0.0
36	LITHUANIA ZEMAICIAI NORTH				30			30	30	0	0.0
36	LITHUANIA ZEMAICIAI SOUTH		30	30					30	1	3.3	146 179 186 189 342
36	LITHUANIA ZEMAICIAI WEST		30	30					30	0	0.0
77	NENETS	58		58					58	0	0.0
46	RUSSIA		50	50					50	0	0.0
47	RUSSIA CENTRAL						76	76	76	0	0.0
49	RUSSIA KALUGA					71		71	71	0	0.0
60	RUSSIA KOSROMA	55		55					55	0	0.0
60	RUSSIA KURSH	34		34					34	0	0.0
8	RUSSIA OSHEVENSK		76	76					76	0	0.0
49	RUSSIA PSKOV					68		68	68	1	1.5	342
49	RUSSIA TULA					73		73	73	0	0.0
49	RUSSIA VLADIMIR					72		72	72	0	0.0
49	RUSSIA YAROSLAVL					41		41	41	0	0.0
25	NORWAY KARASJOK	92		92					92	0	0.0
25	NORWAY KAUTOKEINI	67		67					67	0	0.0
25, 40, 78	SAAMI	329		329					329	0	0.0
	Total	968	761	1729	170	345	76	591	2320	15	0.6
	Anatolia
21, 53	ANATOLIA	72		72			75	75	147	0	0.0
57	ANATOLIA TURKY	39		39					39	0	0.0
71	AZERBAIJAN TURKY		40	40					40	0	0.0
74	KURDS TURKY EASTERN				53			53	53	0	0.0
71	TURKMENISTAN KURDISH				32			32	32	0	0.0
71	TURKMENISTAN TURKY				41			41	41	0	0.0
14, 17, 71, 74	TURKY	45	144	189	50		29	79	268	1	0.4	CRS
	Total	156	184	340	176	0	104	280	620	1	0.2
	Caucasus
56, 74	ARMENIA	42		42	191			191	233	0	0.0
56, 74	CAUCASUS AZERIBIJIAN	41		41	48			48	89	0	0.0
56	CAUCASUS CHERKESIANS	44		44					44	0	0.0
56	CAUCASUS INGUSHIANS	35		35					35	0	0.0
57	CAUCASUS LEZGINIANS	45		45					45	0	0.0
57	CAUCASUS OSSETIANS	30		30					30	0	0.0
10	DAGESTAN NOGAYS				206			206	206	0	0.0
71	GEORGIANS CHECHENIANS BALKANS				58			58	58	0	0.0
18, 85, 96	GEORGIANS	220		220		71		71	291	0	0.0
56	KABARDINIANS CAUCASUS	51		51					51	0	0.0
18	KURDS TBILISI	29		29					29	0	0.0
56, 74	NORTH CAUCASUS CHECHENS	23		23	13			13	36	0	0.0
56, 57	NORTH CAUCASUS ABKHAZIANS + ABAZINIAS	50		50					50	0	0.0
57	NORTH CAUCASUS AVARIANS	32		32					32	0	0.0
56	NORTH CAUCASUS DARGINIANS	37		37					37	0	0.0
74	NORTH CAUCASUS KABARDIANS				39			39	39	0	0.0
74	NORTH CAUCASUS OSSETIANS				106			106	106	0	0.0
45	NORTWEST CAUCASUS ADYGEIANS				50			50	50	0	0.0
58	OSSETIANS	70		70					70	0	0.0
47	RUSSIA SOUTH STAVROPOL						62	62	62	0	0.0
56	SOUTH CAUCASUS GEORGIANS	57		57					57	0	0.0
57	SOUTH CAUCAUSUS RUTHULIANS	31		31					31	0	0.0
	Total	837	0	837	711	71	62	844	1681	0	0.0
	Volga-Ural
8	RUSSIA BASHKIRIA		83	83					83	0	0.0
47	RUSSIA EAST (SARATOV)						63	63	63	0	0.0
9	VOLGA BASHKIRS				221			221	221	1	0.5	146 342
9	VOLGA CHUVASH		55	55					55	1	1.8	146 342
9	VOLGA KOMI-PERMYAKS		74	74					74	0	0.0
9	VOLGA KOMI-ZYRYANS				62			62	62	1	1.6	146 342
9	VOLGA MARI VOLGA-FINNISH				136			136	136	0	0.0
9	VOLGA MORDVINIANS		102	102					102	0	0.0
9	VOLGA TATARS		228	228					228	0	0.0
9	VOLGA UDMURTS		101	101					101	0	0.0
	Total	0	643	643	419	0	63	482	1125	3	0.3
	North-Africa
19	ALGERIAN BERBERS	85		85					85	0	0.0
68, 96	ALGERIANS				47	3		50	50	0	0.0
39	EGYPT	68		68					68	0	0.0
83	EGYPT GURNA				34			34	34	0	0.0
83	EGYPT UPPER EGYPT	24		24					24	0	0.0
85	ETHIOPIA	74		74					74	0	0.0
31, 72, 96	MAURITANIANS					55	34	89	89	0	0.0
68	MOROCCAN ARABS				18			18	18	0	0.0
72	MOROCCAN ARABS					102		102	102	0	0.0
68, 85	MOROCCAN BERBERS	14		14	4			4	18	0	0.0
72	MOROCCAN BERBERS					149		149	149	0	0.0
85	MOROCCAN BERBERS (Ifanes)	46		46					46	0	0.0
13	MOROCCAN BERBERS Sous	50		50					50	0	0.0
39	NUBIANS	80		80					80	0	0.0
72, 96	SAHARAWI					89		89	89	0	0.0
68	SAHARAWI				56			56	56	0	0.0
39	SUDAN	76		76					76	0	0.0
94	TUAREGS	23		23					23	0	0.0
26	TUNISIAN BERBERS Chenini(Chenenaouia) y Douiret (Douiria)				53			53	53	0	0.0
26	TUNISIAN BERBERS Matmata (Matmatia)				49			49	49	0	0.0
26	TUNISIAN BERBERS Sened (Sundia)		53	53					53	0	0.0
68	TUNISIANS				47			47	47	0	0.0
16	TUNISIAN BERBERS	47		47					47	0	0.0
16	TUNISIAN ARABS	50		50					50	0	0.0
	Total	637	53	690	308	398	34	740	1430	0	0.0
	AFRICANS	637	53	690	308	398	34	740	1430
	EURASIANS	6511	2685	9196	3281	1729	4927	9937	19133
	TOTAL	7148	2738	9886	3589	2127	4961	10677	20563
	only HVS I	Samples RFLPs analyzed as a mix for others authors that one or several of them have U* but is not possible to know which have it, and samples only HVS I analyzed
	with U*	Complete assignation no possible due to the presence of some U*
	HVS I	without complete assignation to U8a or U8a1
	without U*	assignation due to test the 12308 Hinf I RFLP and without U*
	7055 Alu I	assignation due to test the 7055 Alu I RFLP
	HVII	assignation due to the presence of 73 282 HVS II motif
	RFLP and/or HVS II	with correct assignation to U8a and U8a1
